# Supplementary material for: Characterization and Analysis of Clustered Regularly Interspaced Short Palindromic Repeats (CRISPRs) in Pandemic and Non-Pandemic Vibrio parahaemolyticus Isolates from Seafood Sources
Source: Microorganisms. 2021 Jun 4;9(6):1220. doi: 10.3390/microorganisms9061220 (PMC8226915; doi:10.3390/microorganisms9061220)
Supplement: Supplementary file 1 [file microorganisms-09-01220-s001.zip]

Archive with 2 entries (2 files):
- Supplementary Figure S1.pdf
- Supplementrary Table S1.pdf
